# Supplementary material for: Magic Blue Light: A Versatile Mediator of Plant Elongation
Source: Plants (Basel). 2023 Dec 31;13(1):115. doi: 10.3390/plants13010115 (PMC10780743; doi:10.3390/plants13010115)
Supplement: Supplementary file 1 [file plants-13-00115-s001.zip]

Archive with 1 entries (1 files):
- plants-2748889-supplementary.pdf
